# Supplementary material for: Trends in survival from myeloma, 1990–2015: a competing risks analysis
Source: BMC Cancer. 2021 Jul 16;21:821. doi: 10.1186/s12885-021-08544-7 (PMC8283947; doi:10.1186/s12885-021-08544-7)
Supplement: Supplementary file 2 — Additional file 2. Table A1. Multivariable Cox’s regression and CR* regression of myeloma survival for diagnosis age and year interaction. [file 12885_2021_8544_MOESM2_ESM.xlsx]

## Sheet: Sheet1
Additional Table
Table A1. Multivariable Cox’s regression and CR* regression of myeloma survival for diagnosis age and year interaction.
		Cox’s proportional hazards regression			Competing risk regression
		Full model*			Full model*
Variable	Year of diagnosis	HR	p value	95% CI	SHR	p value	95% CI
Age <60 years	1990-1994	1			1
	1995-1999	0.73	0.012	0.57-0.93	0.84	0.126	0.67-1.05
	2000-2004	0.55	<0.001	0.43-0.71	0.65	<0.001	0.52-0.80
	2005-2009	0.48	<0.001	0.37-0.61	0.51	<0.001	0.40-0.64
	2010-2015	0.29	<0.001	0.22-0.40	0.27	<0.001	0.20-0.36
Age 60-69 years	1990-1994	1.76	<0.001	1.39-2.23	1.43	0.002	1.14-1.79
	1995-1999	1.37	0.008	1.08-1.72	1.26	0.026	1.03-1.56
	2000-2004	0.9	0.352	0.71-1.13	0.94	0.538	0.76-1.15
	2005-2009	0.69	0.002	0.55-0.88	0.7	0.001	0.57-0.87
	2010-2015	0.43	<0.001	0.33-0.57	0.36	<0.001	0.28-0.46
Age 70-79 years	1990-1994	2.04	<0.001	1.61-2.57	1.3	0.021	1.04-1.63
	1995-1999	1.6	<0.001	1.29-2.00	1.25	0.036	1.01-1.54
	2000-2004	1.44	0.001	1.16-1.80	1.1	0.347	0.90-1.35
	2005-2009	1.14	0.249	0.91-1.43	0.96	0.67	0.78-1.18
	2010-2015	0.8	0.063	0.63-1.01	0.61	<0.001	0.49-0.76
Age 80+ years	1990-1994	2.45	<0.001	1.89-3.19	1.12	0.426	0.85-1.47
	1995-1999	2.1	<0.001	1.66-2.67	1.05	0.681	0.83-1.33
	2000-2004	2.34	<0.001	1.85-2.95	1.42	0.003	1.13-1.79
	2005-2009	2.21	<0.001	1.75-2.79	1.25	0.058	0.99-1.57
	2010-2015	1.98	<0.001	1.57-2.49	1.07	0.567	0.85-1.34
* Competing risks
**Full model includes: year of diagnosis, age at diagnosis, ethnicity, regional health authority at diagnosis, sex, year of diagnosis and age at diagnosis interaction.
